# Supplementary material for: Evaluation and simulation of nitrogen mineralization of paddy soils in Mollisols area of Northeast China under waterlogged incubation
Source: PLoS One. 2017 Feb 7;12(2):e0171022. doi: 10.1371/journal.pone.0171022 (PMC5295675; doi:10.1371/journal.pone.0171022)
Supplement: S1 Dataset — Data of Figs 1–7 showed in the corresponding worksheet of Figs 1–7 supporting information. (XLSX) [file pone.0171022.s001.xlsx]

## Sheet: Fig 1 supporting information
Qingan
Incubation time (days)	Cumulative mineralized NH4+-N (mg kg-1)
	1-1		1-2		1-3		1-4		1-5
	mg kg-1	standard error	mg kg-1	standard error	mg kg-1	standard error	mg kg-1	standard error	mg kg-1	standard error
4	20.06	0.28	14.03	0.51	11.54	0.07	9.8	0.4	9.34	0.61
7	34.15	1.27	22.75	0.48	19.6	0.96	16.22	0.92	10.23	0.52
14	54.75	0.11	35.46	1.22	31.51	0.86	23.3	0.53	16.59	1.58
21	71.79	0.94	46.37	1.53	44.31	0.27	29.88	0.37	22.5	2.23
35	96.55	0.58	63.08	2.54	59.7	0.44	36.87	0.76	27.5	2.55
49	112.9	0.91	72.62	3.51	69.23	0.3	41.13	0.71	31.31	2.07
70	133.61	1.08	89.76	4.07	82.99	1.28	46.74	0.23	34.91	2.72
91	151.89	1.62	102.52	5	92.44	1.58	53.67	1.17	37.46	2.71
126	167.08	1.58	112.98	6.78	98.29	2.22	58.66	1.41	38.72	2.78
161	176.13	1.82	117.02	6.89	102.37	2.4	62.3	1.06	38.72	2.78
Huachuan
Incubation time (days)	Cumulative mineralized NH4+-N (mg kg-1)
	2-1		2-2		2-3		2-4		2-5
	mg kg-1	standard error	mg kg-1	standard error	mg kg-1	standard error	mg kg-1	standard error	mg kg-1	standard error
4	11.42	0.49	10.05	0.32	9.19	0.62	6.62	0.56	4.23	0.49
7	18.4	0.7	18.18	1.05	15.23	1.06	12.55	1.09	6.27	0.81
14	31.58	2.29	33.78	1.35	24.12	2.21	20.36	1.13	11.05	0.91
21	44.83	1.83	47.22	0.83	32.18	2.66	26.88	1.53	15.41	0.75
35	58.11	2.49	62.4	0.91	38.52	2.46	33.15	1.71	19.26	1.11
49	66.21	2.21	69.65	1.01	41.92	2.35	37.68	1.97	21.41	1.02
70	83.85	2.1	84.01	1.73	47.48	2.21	44.02	1.83	24.45	1.05
91	94.08	2.97	92.4	1.79	53.73	2.07	50.11	1.74	28.81	1.21
126	102.53	3.87	96.93	1.6	58.85	1.7	55.31	1.5	30.96	0.96
161	108.63	4.57	99.56	1.58	63.02	1.52	58.83	1.53	32.01	0.96

## Sheet: Fig 2 supporting information
Qingan
Incubation time (days)	Cumulativemineralized TSN (mg kg-1)
	1-1		1-2		1-3		1-4		1-5
	mg kg-1	standard error	mg kg-1	standard error	mg kg-1	standard error	mg kg-1	standard error	mg kg-1	standard error
4	22.7837	2.13731	17.8574	2.17243	12.0391	1.14285	28.696	1.22772	20.1914	1.62839
7	43.1923	3.3347	30.6456	2.71805	22.9826	1.42986	37.8483	0.336474	26.4411	3.2016
14	64.9805	1.91956	44.9516	3.90026	34.9428	1.4347	47.4318	2.52173	33.2879	2.15258
21	87.8373	0.417264	58.6346	3.62346	48.3202	0.962969	54.6483	2.59171	41.4634	1.51368
35	114.454	0.517605	75.3456	5.6367	63.7058	1.14926	62.8685	2.71892	51.4043	1.58423
49	134.092	2.22964	85.0733	7.22131	74.9437	1.54422	67.4406	3.02745	56.1685	1.21254
70	159.33	1.63996	104.975	7.52381	94.4099	4.22864	73.0488	3.2464	61.2615	1.56919
91	188.19	0.599093	123.325	7.04792	107.884	5.35657	83.1592	2.04857	70.0459	0.516466
126	209.237	4.4784	139.476	8.00586	120.346	6.80342	96.4546	3.64468	79.9731	0.159659
161	225.76	7.72428	154.688	8.92083	130.984	7.21836	107.678	3.74017	90.3562	0.67211
Huachuan
Incubation time (days)	Cumulativemineralized TSN (mg kg-1)
	2-1		2-2		2-3		2-4		2-5
	mg kg-1	standard error	mg kg-1	standard error	mg kg-1	standard error	mg kg-1	standard error	mg kg-1	standard error
4	22.2388	4.35e-15	12.3733	0.821281	17.5352	1.72302	15.1343	6.23736	7.45051	0.117309
7	30.8363	0.875668	21.1711	3.04351	24.7451	0.39577	21.0627	5.43017	10.941	1.46458
14	44.2988	3.05172	36.8097	3.73821	33.5494	2.09078	28.8748	5.29269	15.7293	1.94686
21	58.0551	2.52281	50.2519	2.85559	41.6126	2.78289	35.3962	4.55563	22.571	0.98736
35	72.5909	2.8857	67.1908	1.42725	47.9477	2.40447	43.3692	5.10262	29.1471	0.818797
49	81.0302	2.52365	74.4398	1.59457	51.3484	2.21717	48.3157	4.76308	33.2657	1.31277
70	98.6681	2.54182	88.798	2.99544	56.9072	1.97846	54.7157	5.3945	37.848	1.93631
91	114.606	5.02147	104.549	3.20006	66.8721	1.36868	64.3671	5.33232	46.3839	2.30526
126	133.343	5.3543	115.997	3.1043	76.1787	0.586756	74.7669	5.5057	53.5725	2.52978
161	148.494	7.48837	127.183	2.78638	88.2197	0.630604	87.0452	6.73383	62.0078	3.21507

## Sheet: Fig 3 supporting information
OC (mg kg-1)	Cumulative mineralized N (mg kg-1)
	NH4+-N	TSN
38.52	176.129	225.76
33.42	117.025	154.688
26.01	102.366	130.342
20.76	62.2963	107.678
16.13	38.7199	90.3562
22.61	108.627	148.494
19.62	99.5559	127.183
17.9	63.017	88.2197
15.1	58.8284	87.0452
12.04	32.0075	62.0078

## Sheet: Fig 4 supporting information
TN (mg kg-1)	Cumulative mineralized N (mg kg-1)
	NH4+-N	TSN
2.68	176.129	225.76
2.47	117.025	154.688
1.93	102.366	130.342
1.61	62.2963	107.678
1.39	38.7199	90.3562
1.76	108.627	148.494
1.42	99.5559	127.183
1.14	63.017	88.2197
1.33	58.8284	87.0452
0.9	32.0075	62.0078

## Sheet: Fig 5 supporting information
pH	Cumulative mineralized N (mg kg-1)
	NH4+-N	TSN
6.52	176.129	225.76
6.3	117.025	154.688
6.12	102.366	130.342
5.96	62.2963	107.678
5.66	38.7199	90.3562
5.65	108.627	148.494
5.73	99.5559	127.183
5.98	63.017	88.2197
5.96	58.8284	87.0452
5.93	32.0075	62.0078

## Sheet: Fig 6 supporting information
Soil exchangeable Ca (cmol kg-1)	Cumulative mineralized N (mg kg-1)
	NH4+-N	TSN
18.7704	176.129	225.76
18.5186	117.025	154.688
14.7011	102.366	130.342
14.4552	62.2963	107.678
7.6191	38.7199	90.3562
9.39404	108.627	148.494
7.60391	99.5559	127.183
9.29594	63.017	88.2197
8.2828	58.8284	87.0452
8.61705	32.0075	62.0078

## Sheet: Fig 7 supporting information
Qingan
Incubation time (day)	Cumulative mineralized N (mg kg-1)
			NH4+-N			TSN
	Measured values(NH4+-N)	Measured values(TSN)	Simulated values One-pool model	Simulated values Two-pool model	Simulated values Special model	Simulated values One-pool model	Simulated values Two-pool model	Simulated values Special model
4	12.9552	20.3135	9.39	12.989	10.8507	11.7215	20.5545	17.7294
7	20.5922	32.222	15.8386	20.3564	17.9981	19.8475	31.0633	28.3913
14	32.3232	45.1189	29.1231	33.0335	31.9345	36.8101	47.0238	46.9575
21	42.9713	58.1808	40.2654	42.285	42.8082	51.3073	57.3281	59.5916
35	56.7377	73.5556	57.4493	56.1232	58.1951	74.2865	72.2934	75.5339
49	65.4385	83.5436	69.538	66.5796	68.2239	91.0711	84.4811	85.9139
70	77.6009	98.6049	81.296	78.2087	77.9909	108.159	99.962	98.1251
91	87.5956	114.521	88.2337	86.3759	84.7202	118.827	112.807	109.223
126	95.1445	129.097	94.0742	94.9651	93.4297	128.469	129.572	127.277
161	99.3073	141.893	96.4986	99.7413	101.161	132.866	141.884	145.256
Huachuan
Incubation time (day)	Cumulative mineralized N (mg kg-1)
			NH4+-N			TSN
	Measured values(NH4+-N)	Measured values(TSN)	Simulated values One-pool model	Simulated values Two-pool model	Simulated values Special model	Simulated values One-pool model	Simulated values Two-pool model	Simulated values Special model
4	8.30155	14.9464	7.036	8.9898	8.1894	7.9674	14.0714	13.1698
7	14.1272	21.7512	11.8513	14.5009	13.5464	13.5137	21.6456	20.7985
14	24.1754	31.8524	21.7233	24.4744	23.8943	25.159	33.4571	33.5169
21	33.3057	41.5773	29.9465	31.7625	31.8652	35.1943	40.8795	41.7782
35	42.286	52.0491	42.5021	41.9709	42.9615	51.2941	50.7814	52.0273
49	47.3734	57.6799	51.2139	49.135	50.0692	63.2498	58.4921	59.0113
70	56.7618	67.3874	59.5469	56.9523	56.9287	75.6693	68.6773	67.8651
91	63.8262	79.3555	64.3632	62.5972	61.6787	83.6168	77.8326	76.2863
126	68.9166	90.7717	68.314	68.9069	67.9385	91.0292	91.2088	90.193
161	72.4072	102.59	69.8984	72.7306	73.587	94.5515	102.555	104.084
